# Supplementary material for: tRNA Fragments Populations Analysis in Mutants Affecting tRNAs Processing and tRNA Methylation
Source: Front Genet. 2020 Oct 9;11:518949. doi: 10.3389/fgene.2020.518949 (PMC7586317; doi:10.3389/fgene.2020.518949)
Supplement: Supplementary Table 1 — Comparison of some existing tRFs bioinformatic analysis tools. Comparison is only based on some selected bibliographic resources available in Pubmed, April, 2020. y: yes, n: no. “-” indicates that the information is not relevant or that the item doesn’t exist. [file Table_1.xlsx]

## Sheet: Main table - published tools
Main reference	Papers using the software	Software name	Type of software	Shared software ?	Model system	Fragments size	tRFs types analysed										Reference genome	Number of allowed mismatches	Introns accomodation	3'-CCA accomodation	Alignement tool	Tool to show a global profile of all tRFs (Bam-coverage) ?	Heat-map showing tRFs expression level ?	Northern Blot validation	Comments
							5'-leader	5'-leader exon	5'-tRF	3'-tRF	i-tRFS	tRFs-1	Spanner - 3'	taRFs	tRNA half - 5'	tRNA half - 3'
Molla-Herman et al., 2020		tRFs-Galaxy	Web server (Galaxy) pipeline	y	Drosophila ovaries	15-29 nt	n	y	y	y	y	y	y	y	n	n	pre-tRNA with 25 nt upstream and 80 nt downstream and CCA-edited tRNA 290 nuclear tRNA 21 mitochondrial tRNA	0	Use of unspliced tRNA only in the reference (only 16 tRNAs have introns)	Addition of the CCA-modified reference genome	Bowtie	y	y	n
Loher et al., Sci. Rep., 2017	Telonis et al., Cancer Res., 2019	MINTMap	Java built-in code publically available online	y	Human cell lines (data from TCGA)	16-50 nt	n	n	y	y	y	n	n	n	y	y	tRNA space from the human genome (CCh37):	0	Mature tRNAs added to the reference genome	Addition of the CCA-modified reference genome	-	n	y (using R)	n	MINTplates: nomenclature to uniquely name each tRNA
Telonis et al., Oncotarget, 2015	Magee et al., Parkinsonism and related disorders, 2019																22 mt tRNA (NC_012920.1) 508 true nuclear tRNA 102 nuclear pseudo-tRNA 8 nuclear intervals of mt tRNA lookalikes Exclusion of selenocysteine tRNAs, tRNAs with unknown codon or mapping to contigs that are not part of the human genome assembly								Differenciation between mitochondrial and nuclear tRNA
Pliatsika et al., NAR, 2018	Magee et al., Sci. Rep., 2018	MINTbase	Online database	y																					Possibility to group tRFS in superfamilies (isodecoders, isoacceptors)
Pliatsika et al., Bioinformatics, 2016
Thompson et al., PCP, 2018		tRex	Python and Perl built-in script	y	Arabidopsis thaliana	15-28 nt	y	y	y	y	y	y	y	y	y	y	tRNA space	Up to 20%	-	Mismatches allowed as long as the read doesn't map better to antoher locus of the whole genome	Bowtie2	y	y	n	Information on tRNA editing
			Online database	y													639 tRNA annotations (from TAIR-10) with 100 nt up- and downstream
Zheng et al., NAR, 2016		tRF2Cancer	Web server	y	Human cell lines (data from TCGA)	16-30 nt	n	n	y	y	y	y	n	n	n	n	Human genome (hg19): Annotations from UCSC, Ensembl 76, miRBase, Rfam, GtRNAdb	0	Pre-tRNA and mature tRNA in the reference database	Pre-tRNA and mature tRNA in the reference database	Bowtie	n (different format to retrieve the information)	n (different format to retrieve the information)	n	Statistical method
																									Collection of main tRNA modifications (m6A, m5C, 2'-O-Me, ψ)
Su et al., J. Biol. Chem., 2019		-	Built-in script	-	HEK293T cell line	15-50 nt	n	n	y	y	y	y	n	n	y	y	Human genome GRCh38	0	Taken into account by STAR aligner	Not taken into account when aligning 3' CCA-tRFs (CCA removed berfore alignment)	STAR Aligner v2.5.4	y	y (R package DESeq2)	y
Selitsky and Sethupathy, BMC Bioinformatics, 2015		tDRmapper	Perl and R built-in script	y (script on GitHub)	Human small RNA-seq data (Illumina)	14-40 nt	y	y	y	y	y	y	y	y	y	y	Mature tRNA (no introns, CCA addition) and pre-tRNA (with 40 nt up- and downstream) from gtRNAdb	3 deletions or mismataches (error-type manner alignment)	Pre-tRNA and mature tRNA in the reference database	Pre-tRNA and mature tRNA in the reference database		equivalent visualization	y	n	Possibility to make superfamilies by isodecoder
Kumar et al., NAR, 2015		tRFdb	Online database	n (script not available online)	Small RNA high-throughput sequencing: Danio rerio, Caenorhabditis elegans, Drosophila melanogaster, Homo sapiens, Mus musculus, Rhodobacter spheroides Schizoaccharomyces pombe, Xenopus laevi	14-32 nt	n	n	y	y	n	y	n	n	n	n	Mature tRNA (spliced, CCA added) and pre-tRNA (with 50 nt up- and downstream)	0	Pre-tRNA and mature tRNA in the reference database	Pre-tRNA and mature tRNA in the reference database	BLAST	y	n	n
Gupta et al., Database, 2018		PtRFdb	Online database	y	Arabidopsis thaliana, Brachypodium distachyon, Glycine max, Medicago truncatula, Oryza sativa, Physcomitrella patens, Populus trichocarpa, Sorghum bicolor, Vilis vinifera, Zea mays	15-28 nt	n	n	y	y	n	y	n	n	n	n	Mature tRNA (CCA added) and pre-tRNA (with 40 nt up- and downstream)	0	Pre-tRNA and mature tRNA in the reference database	Pre-tRNA and mature tRNA in the reference database	BLAST	n	n	n
Torres et al., PNAS, 2019		-	Command line and R built-in script	-	HEK293T cell line Brain tissue	< 150 nt	n	n	y	y	y	y	y	n	y	y	Human genome (hg38), predicted cytosolic tRNAs considered	1 (per seed)	Use of mature tRNA only in the reference	Reads with CCA -tail kept in the analysis	Bowtie2	y	y	y	Comparison of 5 different libraries preparation methods
Yao et al., RNA Biology, 2020		OncotRF	Online database	y	Human cancer small RNA-seq data	15-30 nt	n	n	y	y	y	y	n	n	n	n	Human genome (hg19), nuclear tRNA annotations from GtRNAdb, mitochondrial tRNA annotations from NCBI	0	-	CCA added to the sequence of mature tRNA in the reference database	Burrows-Wheeler Transform (BWA)	n	n (different format to retrieve the information)	n	Use of MODOMICS in the reference genome to cure tRNA modifications
